# Supplementary material for: Empowering genome-wide association studies via a visualizable test based on the regional association score
Source: Proc Natl Acad Sci U S A. 2025 Feb 25;122(9):e2419721122. doi: 10.1073/pnas.2419721122 (PMC11892588; doi:10.1073/pnas.2419721122)
Supplement: Supplementary file 4 — Code S03 (TXT) [file pnas.2419721122.sd03.txt]

Toy Example
Executing the ras.R script will generate outputs in the ./result subdirectory. This script is set up with a toy example to demonstrate its functionality.

Using Real Data
To adapt the script for real data, follow these steps:
1. Open ras.R: Locate the sections where dummy data is created.
2. Replace Dummy Data: Substitute these sections with your real dataset. Ensure that your data adheres to the format and structure expected by the script.
3. Execute the Script: Run ras.R again to produce results based on your data.


Required R library:
segmented
